# Supplementary material for: COVID-19 prevention and rehabilitation related knowledge and practices among Egyptian post-COVID-19 patients
Source: PLoS One. 2023 Oct 6;18(10):e0292247. doi: 10.1371/journal.pone.0292247 (PMC10558073; doi:10.1371/journal.pone.0292247)
Supplement: S1 Data — (XLSX) [file pone.0292247.s002.xlsx]

## Sheet: Form Responses 1
age	sex	education	job	marital	accomodation	urban/rural	infection	isolation	need hospitalization	when recoved	washing clothes separetely	washing warm water	sharing items with others	use public transportation	know how to disinfect	is wearing mask essetial	cleaning alone enough after 24 hours	toilet and sink	light switch	door knock	floor	kitchen surfaces	toys	remote control	I don't know	alchool 70%	cholor	water and home cleanings	disposal of pateient waste	washing hands after recovery	wear mask after recovery	sources of information tv	radio	magazine	doctors	relatives	friends	social media	unknown meaning	others		preventive measures	mode of transmission	proper isolation	home disinfection	rehabilitation	others	no information needed
1	1	6	1	4	2	1	1	1	1	1	3	1	3	3	2	1	3	1		1				1		1			2	1	1				1											1
1	1	6	1	4	1	1	1	2	2	1	2	1	2	3	2	1	1		1	1						1			2	1	2							1								1
1	2	4	1	4	1	1	1	1	2	1	3	1	2	3	1	2	2		1	1			1	1		1			2	2	4							1										1
1	2	6	1	1	1	1	1	1	2	1	1	1	2	3	1	3	2	1		1		1	1			1	1		2	1	1				1					1		1
1	2	5	2	4	3	2	1	2	2	1	2	2	3	3	1	2	1		1	1		1		1		1	1		2	1	2				1			1								1
1	2	6	2	4	1	1	1	1	1	4	1	1	1	2	1	1	2	1	1	1		1				1			2	2	1	1				1							1	1		1
1	2	4	1	4	14	2	1	1	2	4	2	2	2	1	1	2	3	1	1	1						1			2	1	2	1				1										1
3	2	5	3	3	5	2	1	1	1	2	1	1	2	3	1	1	2	1	1	1						1			2	1	1				1	1		1								1
3	2	4	2	2	5	1	1	1	2	4	1	1	3	3	2	1	2	1		1		1				1	1		2	1	1	1			1			1				1	1	1
2	2	3	1	1	1	1	1	1	2	1	1	1	3	3	2	1	2	1		1			1			1	1		2	1	1				1	1		1				1	1	1
1	2	6	1	4	3	2	1	1	2	2	3	3	3	2	1	1	2	1	1	1						1	1		2	1	2				1									1	1	1
3	2	3	2	2	3	1	1	1	2	1	1	1	3	2	1	1	2	1	1	1						1	1		2	1	2	1						1									1
1	2	1	2	4	1	1	1	1	2	1	1	1	3	3	1	1	3		1	1									2	1	1	1				1	1	1								1
1	2	6	1	4	3	1	1	1	2	1	1	1	3	2	1	1	2	1						1		1	1	1	2	1	1	1			1			1					1	1	1	1
1	2	6	1	4	3	1	1	1	2	1	3	2	2	3	1	2	2		1	1			1	1		1			1	1	2	1			1	1		1					1	1	1	1
1	2	6	1	4	1	1	1	1	2	4	1	1	1	3	1	1	2	1	1	1	1			1		1	1	1	2	1	1	1			1	1	1	1				1	1	1	1	1
1	2	6	1	4	1	1	1	1	2	1	1	1	2	3	1	1	2	1		1	1			1		1	1	1	2	1	1							1				1		1	1	1
1	1	6	1	4	32	2	1	1	2	3	1	1	3	3	1	1	2			1								1	2	1	3								1							1
1	2	6	2	2	3	2	1	2	2	1	2	2	3	2	1	2	1	1	1	1			1	1		1	1	1	2	1	2	1			1			1								1
1	2	6	1	4	1	1	1	1	2	1	1	1	2	3	1	1	2	1		1	1			1		1	1	1	2	1	1							1				1		1	1	1
3	2	6	2	4	1	1	1	2	2	1	2	3	2	2	1	1	3	1	1	1	1	1	1	1				1	2	1	1	1			1	1		1						1	1	1
2	1	6	2	1	2	1	1	1	2	2	1	1	3	3	3	3	1	1	1	1		1	1	1			1	1	2	1	1	1			1	1	1	1				1	1	1	1	1
1	2	6	1	4	5	2	1	2	2	1	2	2	3	2	1	2	1	1	1	1				1		1	1		2	1	2				1			1				1				1
1	2	5	1	1	1	1	1	1	2	1	1	3	2	2	2	1	3	1	1	1		1	1	1		1			2	1	1							1							1	1
6	2	6	3	3	1	1	1	1	2	1	1	2	1	3	1	1	3	1	1	1	1	1	1			1		1	2	1	1	1			1			1										1
1	2	6	1	4	3	1	1	1	2	3	1	3	2	3	1	1	1	1	1	1				1				1	1	2	2	1			1	1		1				1		1	1	1
1	2	4	1	4	1	1	1	1	2	1	1	1	3	3	3	1	2	1	1	1			1	1					2	1	2	1			1			1				1			1	1
2	1	6	2	1	1	1	1	1	2	3	1	1	3	3	1	1	2	1	1	1	1	1	1	1		1			2	1	1									1				1
2	2	6	1	1	2	1	1	1	2	4	2	2	3	3	2	3	1				1						1		1	1	1			1				1										1
2	2	6	2	1	1	1	1	1	2	4	1	1	3	3	1	2	2	1		1	1	1						1	1	1	1	1			1	1		1								1
1	2	6	1	4	2	1	1	1	2	1	2	1	2	3	1	1	3		1	1			1			1	1	1	2	1	2							1						1	1
1	1	4	1	4	1	1	1	2	2	1	3	3	1	2	3	3	3	1	1										1	3	4					1	1	1										1
1	2	4	1	4	1	1	1	1	2	1	1	3	3	2	3	1	3	1		1			1						3	3	2				1			1		1					1	1
1	2	6	1	4	1	1	1	1	2	1	1	1	3	3	1	1	2	1	1	1			1			1	1		2	1	2							1				1				1
1	1	6	2	4	3	1	1	1	2	1	1	3	3	3	2	3	3	1	1	1		1							2	2	2							1				1		1		1
1	2	6	1	4	2	2	1	2	2	1	2	2	2	2	1	2	1		1	1			1	1				1	1	2	2	1			1			1										1
1	2	4	1	4	10	2	1	1	2	1	1	1	3	3	1	3	2	1	1	1	1			1		1	1		2	1	1	1	1		1	1	1							1	1	1
1	1	6	2	4	1	1	1	2	2	1	1	1	2	3	2	1	2	1	1	1				1		1			2	3	3				1	1	1	1				1	1
2	2	6	2	1	16	1	1	1	2	5	2	3	3	3	1	2	1	1	1	1		1		1				1	2	1	1									1								1
1	1	6	2	4	2	1	1	1	2	1	1	1	2	2	1	1	1	1	1	1				1		1			2	1	1	1	1	1				1				1		1	1	1
1	2	6	3	4	1	1	1	2	2	1	2	2	2	3	1	2	1								1				1	2	3	1			1							1
1	2	6	2	4	1	1	1	1	2	3	2	1	3	3	1	1	3		1	1						1			2	1	2				1			1								1
1	2	5	2	4	27	1	1	1	2	1	3	1	3	3	3	1	2	1	1	1	1			1		1	1		2	1	2	1				1	1	1				1
3	2	5	1	1	1	1	1	1	2	1	1	1	3	3	3	3	2	1	1	1				1		1	1		2	1	1	1						1							1	1
1	2	4	1	4	1	1	1	1	2	1	1	3	3	3	1	1	3									1			2	1	4	1						1						1	1
1	2	6	2	4	1	1	1	2	2	4	3	2	3	3	1	1	2	1	1	1						1	1		2	1	2	1			1			1				1				1
1	2	6	1	4	1	1	1	1	2	1	2	2	2	3	1	2	1								1	1	1		2	2	4							1				1	1			1
1	2	5	1	4	4	1	1	2	2	5	3	2	1	3	1	1	2	1	1	1									2	1	1							1				1
1	2	6	2	4	1	1	1	1	1	3	1	1	3	3	1	1	2	1	1	1	1	1	1	1		1			2	1	1				1								1	1
1	2	6	2	4	3	1	1	1	2	1	1	1	3	3	1	1	2	1	1	1	1					1	1		2	1	1	1			1			1					1	1
1	2	4	1	4	1	1	1	1	2	1	3	3	3	2	1	2	3	1	1	1			1	1		1			1	1	2							1				1	1			1
1	1	6	1	4	1	1	1	1	2	1	1	1	3	3	1	2	2	1	1	1		1		1		1	1	1	2	1	1	1			1			1										1
1	2	6	2	4	3	1	1	1	2	1	2	2	3	3	1	3	1	1	1	1		1				1	1	1	2	1	1				1			1						1	1
1	2	6	2	4	1	1	1	1	1	4	1	1	3	3	1	1	3		1	1		1				1	1	1	2	1	2				1			1						1		1
1	2	6	1	4	2	1	1	1	2	1	2	1	2	3	1	1	3									1	1	1	2	1	2	1			1	1	1	1						1	1
1	1	6	1	4	1	1	1	1	2	1	1	1	3	3	1	2	2		1	1		1				1	1	1	2	1	1	1			1			1										1
1	2	5	2	4	1	1	1	2	2	4	2	1	3	2	2	2	3			1		1	1						2	1	2							1					1	1		1
2	1	6	3	1	3	1	1	1	2	4	1	3	3	3	1	1	2	1		1						1	1		2	1	1	1			1			1					1	1	1
3	1	5	2	1	1	1	1	1	2	4	1	3	3	3	1	1	3	1		1		1				1	1		2	1	2	1			1							1	1
1	2	6	1	4	2	1	1	1	2	1	2	1	2	3	1	1	3		1	1			1			1	1	1	2	1	2	1			1	1	1	1						1	1
2	1	1	2	1	2	1	1	1	1	4	1	3	3	3	1	1	3		1	1			1				1	1	2	1	1	1			1							1	1	1
1	2	6	2	4	12	2	1	1	1	1	1	1	1	3	1	1	3	1	1	1						1	1		2	1	1	1			1								1		1	1
3	1	4	2	1	6	1	1	1	1	4	1	1	3	2	2	1	3	1		1	1					1		1	2	1	1	1			1			1				1	1	1
3	1	5	2	1	3	1	1	1	2	2	1	2	1	3	1	1	3	1		1	1					1		1	2	1	1	1			1							1	1
2	1	5	2	1	1	1	1	1	2	4	1	3	3	3	1	1	3	1		1		1					1		2	1	1	1			1			1				1	1
4	1	6	3	1	3	1	1	1	1	3	1	1	3	2	2	1	3	1		1	1			1			1	1	2	1	1	1			1							1		1	1
3	2	6	2	1	2	1	1	1	1	4	1	1	3	3	1	1	3	1		1							1	1	2	1	1	1			1							1		1	1
1	1	6	1	1	1	1	1	1	1	1	1	1	3	3	1	1	2	1	1	1	1	1		1		1	1		2	1	1	1			1	1	1					1
5	1	6	2	1	5	2	1	2	2	1	2	1	3	2	2	2	1	1						1		1	1	1	1	1	3	1			1	1		1						1	1
2	1	5	1	1	1	1	1	1	2	1	1	1	3	3	1	1	1	1	1	1		1	1	1		1	1		1	1	2	1	1		1			1						1	1
2	2	6	2	1	30	1	1	1	2	1	1	1	3	3	2	2	2	1	1	1	1	1	1	1		1	1		2	1	1	1			1							1	1	1	1	1
1	2	6	1	4	5	2	1	2	2	1	1	3	2	3	1	1	3	1	1	1		1	1	1		1		1	2	1	4	1			1			1										1
1	2	3	2	4	3	1	1	1	2	1	1	1	2	2	3	3	1		1	1				1		1		1	2	1	1				1							1
1	2	6	1	4	3	1	1	2	2	1	3	3	1	3	2	3	3	1								1			2	1	3	1			1			1					1			1
1	2	1	1	4	3	2	1	1	1	2	1	3	1	3	1	1	2								1				2	3	1									1						1
1	1	3	2	4	14	2	1	2	1	1	1	2	3	2	2	1	1	1								1	1		1	1	2	1	1	1	1	1	1					1	1
2	2	1	2	1	3	1	1	1	2	2	1	1	3	3	1	1	3	1		1		1		1			1		2	1	1	1						1				1	1
3	1	5	2	1	6	1	1	1	1	4	1	3	3	3	1	1	1	1		1						1	1		2	1	1	1			1			1				1		1
1	2	4	1	1	31	1	1	2	2	1	1	1	2	3	1	1	2	1								1	1		2	1	1	1			1	1	1	1						1		1
2	1	4	2	2	3	1	1	1	2	3	1	1	3	3	1	1	3	1		1	1	1					1		2	1	2				1			1				1	1	1
4	1	6	3	1	1	1	1	1	2	4	1	3	3	3	1	1	3	1		1	1						1	1	2	1	1	1						1					1	1
4	1	5	3	1	1	1	1	1	1	4	1	3	3	3	1	1	3	1		1	1						1	1	2	1	2	1						1				1	1	1
1	1	6	2	4	3	1	1	1	2	1	1	3	3	3	1	3	3	1	1	1				1		1			2	1	1				1			1		1				1	1
1	2	4	1	4	1	1	1	1	2	1	1	3	3	3	2	3	2	1		1			1	1		1	1		2	1	1	1						1						1	1	1
5	2	2	1	1	6	1	1	2	2	1	1	1	3	3	1	3	2	1	1	1	1	1	1	1		1	1		2	1	3	1	1	1	1	1	1					1	1	1		1
1	1	5	1	4	10	1	1	1	2	2	1	1	2	2	3	1	1	1		1		1				1			2	1	1	1			1									1	1
2	2	5	2	1	4	1	1	1	2	3	1	1	3	3	1	1	2	1		1						1		1	2	1	1	1											1	1	1	1
3	1	1	2	1	6	1	1	1	1	4	1	2	3	3	1	1	2	1		1	1	1					1	1	2	1	2	1			1			1					1	1
4	2	4	1	1	5	1	1	1	1	4	1	1	3	3	1	1	2	1		1						1	1		2	1	1	1											1	1
2	1	6	2	4	11	1	1	1	2	2	1	3	3	3	1	1	2	1	1	1							1		2	1	1	1						1					1	1
3	2	5	2	3	10	1	1	1	1	4	1	1	3	3	1	1	2	1	1	1		1					1	1	2	1	1	1			1							1	1	1
1	2	4	1	4	1	1	1	1	1	4	1	1	3	3	1	2	1		1	1	1						1	1	2	3	1							1					1	1
2	1	3	2	1	4	1	1	1	1	3	1	1	3	3	1	1	3	1		1							1		2	1	1											1	1	1
2	1	6	2	1	13	1	1	1	1	3	1	2	3	3	1	1	2	1		1							1		2	1	2	1						1				1	1
4	1	1	3	1	3	1	1	1	2	4	1	3	3	3	1	1	3	1		1	1					1	1		2	1	3	1						1				1	1
5	2	1	1	3	1	1	1	1	2	4	1	1	3	3	2	1	3	1	1	1	1						1		2	1	2	1										1	1
1	2	6	1	4	1	1	1	1	2	5	1	2	3	3	2	1	3								1				2	1	1									1					1
1	1	6	1	4	2	1	1	1	2	1	1	1	3	3	1	1	2			1						1			2	2	2			1	1			1								1
3	2	1	1	3	2	1	1	1	2	1	3	3	3	1	2	2	2	1		1				1		1	1	1	2	1	2				1	1	1	1										1
1	2	5	1	4	1	1	1	1	2	1	1	1	3	3	1	1	2	1	1	1	1	1	1	1		1	1		2	1	1	1			1	1	1	1				1	1	1		1
2	1	1	2	1	1	1	1	1	1	4	1	1	3	3	1	1	1	1		1		1					1		2	1	1	1			1			1				1	1
3	2	5	2	4	5	2	1	1	2	2	1	3	3	3	1	1	2	1	1	1	1						1		2	1	2	1						1					1	1
4	1	6	3	3	6	1	1	1	1	3	1	1	3	3	1	1	3	1		1							1	1	2	1	1	1			1							1	1
3	1	5	2	1	3	1	1	1	2	3	1	1	3	2	1	1	2	1		1							1		2	1	1	1			1			1				1	1	1
4	1	5	3	1	10	1	1	1	2	4	1	1	3	3	1	1	3	1		1							1		2	1	3	1			1							1	1	1
2	2	6	2	1	8	1	1	2	2	1	2	1	2	3	2	1	2		1	1							1		2	1	1							1							1
1	2	6	2	4	1	1	1	1	2	1	1	1	2	3	3	1	2	1	1	1				1		1		1	2	1	1	1				1	1	1				1	1	1		1
2	1	1	2	4	2	2	1	1	2	3	3	3	3	2	3	3	3	1		1		1				1			1	3	2	1										1	1	1	1	1
2	2	6	1	1	1	1	1	2	2	1	1	1	3	3	1	1	2	1	1	1	1			1		1	1	1	2	1	1	1				1	1	1								1
1	1	6	2	4	1	1	1	1	2	1	2	1	3	3	1	1	2	1	1	1		1	1	1		1	1	1	2	1	1	1	1	1	1	1	1											1
1	2	6	2	4	1	1	1	1	2	1	1	1	3	3	1	1	1	1	1	1		1				1		1	2	1	1				1			1				1		1	1	1
3	2	6	2	1	3	1	1	1	2	4	1	1	2	3	1	1	2	1	1	1			1	1		1	1		2	1	2				1		1	1						1	1	1
1	1	6	2	4	1	1	1	1	2	3	2	2	1	1	2	2	1	1	1	1	1	1	1	1		1			2	1	3				1	1	1	1										1
2	1	6	2	4	2	1	1	1	2	4	1	1	3	3	1	1	2	1	1	1	1	1	1	1		1	1		1	1	1				1											1
1	1	4	1	4	1	1	1	1	2	4	1	1	3	3	1	1	1	1	1	1				1		1	1	1	2	1	1				1			1							1	1
1	2	6	1	4	3	1	1	1	2	2	1	1	3	2	1	3	3	1	1	1	1	1	1	1		1	1	1	1	1	1				1		1	1				1	1	1	1	1
1	2	5	1	4	2	1	1	1	2	1	2	1	3	2	1	1	2	1		1				1		1			2	1	1				1			1								1
1	2	6	2	4	1	1	1	2	2	1	1	1	2	3	1	1	2	1	1	1	1	1	1	1		1	1		2	1	2	1	1		1	1	1	1				1
1	2	6	2	4	1	1	1	1	2	4	3	3	3	3	3	2	1	1		1				1		1			2	2	2											1	1
3	2	6	2	1	1	1	1	1	2	1	1	1	2	3	1	1	1	1	1	1									2	1	1				1			1								1
1	2	6	2	4	1	1	1	1	2	2	1	1	3	3	1	2	2	1	1	1	1	1	1	1		1	1		2	1	1							1								1
1	1	6	2	4	2	1	1	2	2	4	2	2	2	2	1	2	1								1	1			1	1	2				1			1										1
1	2	6	2	4	1	1	1	1	2	1	1	1	3	3	1	1	2									1	1	1	2	1	2				1		1											1
1	1	6	2	4	1	1	1	1	2	3	1	1	3	3	1	1	2	1	1	1				1		1			2	1	2				1											1
1	2	6	2	4	2	1	1	1	2	4	2	2	3	3	2	3	3								1				2	1	1							1		1			1
1	2	6	2	4	2	1	1	1	2	1	2	2	3	3	1	2	2	1	1									1	2	1	1							1					1			1
1	2	6	2	4	1	1	1	1	2	1	3	3	3	3	3	3	3	1	1	1				1		1			2	1	2							1				1		1		1
1	2	6	2	4	2	1	1	2	2	4	2	1	2	3	1	1	2	1	1	1	1		1	1		1	1	1	2	1	1				1	1												1
1	1	6	1	4	1	1	1	1	2	1	1	1	3	3	2	2	2								1	1	1		2	1	2					1		1						1	1	1
1	2	6	2	4	1	1	1	1	2	2	1	1	3	3	1	1	2	1	1	1		1	1	1		1	1	1	2	1	1	1	1	1	1	1	1											1
1	1	6	1	4	9	2	1	1	2	1	1	1	3	1	2	2	1	1								1			2	1	1									1							1
2	1	6	2	1	1	1	1	2	2	1	1	1	3	2	1	1	2		1	1		1	1	1		1	1	1	2	1	1	1			1			1										1
3	2	6	2	1	1	1	1	1	2	4	3	1	2	3	3	1	3	1	1	1	1	1	1	1		1			2	1	1				1			1						1	1	1
1	2	6	2	4	2	1	1	1	2	1	1	3	3	3	1	2	3	1								1			2	3	2				1													1
1	2	6	1	4	1	1	1	1	1	1	1	1	3	3	2	1	1	1	1	1						1			2	1	1					1							1
1	1	6	1	4	2	1	1	1	2	1	1	1	3	3	2	1	2		1	1				1		1	1		2	1	1				1			1										1
1	2	6	2	4	2	1	1	1	1	4	1	1	3	3	2	3	3	1	1	1							1		2	1	1							1					1		1	1
1	2	6	1	1	1	1	1	1	2	1	1	1	2	2	3	1	3	1								1			2	1	2							1					1
2	2	6	2	4	1	1	1	1	2	1	1	1	3	3	3	2	3	1		1		1		1			1	1	1	1	1			1								1
2	1	6	2	4	1	1	1	1	2	4	2	2	2	3	3	2	1	1	1	1								1	1	1	2				1	1		1				1	1
1	1	6	1	4	1	1	1	1	2	1	3	2	3	3	1	1	1	1									1		2	1	1				1											1
1	2	6	2	4	1	1	1	2	2	1	2	2	1	3	1	1	3	1	1	1	1	1	1	1		1	1	1	2	1	2	1						1				1				1
1	2	6	2	4	1	1	1	1	2	1	2	1	3	3	3	2	2	1	1	1		1				1	1		2	1	1	1			1			1		1			1	1		1
1	2	6	1	4	1	1	1	1	1	1	1	1	3	3	2	1	1	1	1	1						1			2	1	1					1							1
4	1	6	2	1	15	2	1	2	2	1	1	3	1	3	2	1	2	1	1	1		1					1		2	1	4				1	1		1					1	1
1	2	6	2	4	1	1	1	1	2	2	1	1	3	3	1	1	2	1	1	1		1	1	1		1	1	1	2	1	1	1	1	1	1	1	1											1
1	2	4	1	4	2	1	1	1	2	1	1	1	3	3	1	3	3		1	1				1			1		2	3	1							1										1
1	2	6	1	4	2	2	1	1	2	1	1	1	3	3	1	1	3		1	1	1	1				1			2	1	1									1							1
1	2	6	1	4	1	1	1	1	2	1	3	3	3	2	2	3	2	1	1	1		1				1			2	1	1				1			1							1
1	2	6	2	4	6	1	1	1	2	1	1	2	3	2	2	3	2	1	1	1							1		2	1	1							1								1
5	2	4	3	3	1	1	1	1	2	1	1	1	3	3	1	2	2	1	1	1	1	1	1	1		1	1		2	1	1	1			1							1	1
1	1	6	1	4	2	1	1	1	2	1	1	3	3	3	1	2	1	1		1				1		1			2	1	1				1			1										1
1	2	6	2	4	2	1	1	1	2	1	2	1	2	3	1	3	2	1	1	1	1			1		1	1		1	1	1	1						1				1
1	2	6	2	4	1	1	1	2	2	2	2	2	3	2	1	2	1		1	1		1				1	1		2	1	2							1		1							1
1	1	6	1	4	2	1	1	2	2	1	2	2	1	1	2	1	2		1	1	1	1	1	1		1			1	2	2	1					1	1										1
1	2	6	2	4	2	1	1	1	2	4	1	1	1	2	1	2	2	1	1	1	1	1	1	1		1	1	1	2	1	1	1						1		1						1
1	2	6	1	1	1	1	1	2	2	1	1	1	3	3	2	1	2		1	1			1	1		1	1		2	1	2	1						1							1
1	2	6	2	4	2	1	1	1	2	2	1	1	3	3	2	2	1	1	1	1			1	1		1	1	1	2	1	2				1			1							1
1	1	6	2	4	2	1	1	1	2	1	1	1	3	2	1	1	2	1		1		1		1			1		2	1	1									1								1
1	2	6	1	1	2	1	1	1	2	4	2	1	3	3	1	2	2	1	1	1				1		1		1	1	1	1				1													1
1	1	6	2	4	14	1	1	1	2	1	1	1	2	2	1	1	2	1	1	1				1		1			2	1	2				1													1
1	2	6	1	4	2	1	1	1	2	3	1	2	3	3	1	1	2	1	1	1						1			2	1	1				1										1
1	2	6	2	4	1	1	1	2	2	4	2	2	2	3	1	2	1	1	1	1	1	1	1	1		1		1	2	1	2				1													1
1	2	6	2	4	2	1	1	1	2	1	1	1	2	3	2	1	2			1	1	1				1			2	1	1				1											1
1	2	6	2	4	1	1	1	1	2	1	1	1	3	3	1	2	2	1		1	1			1		1	1		2	1	1				1			1				1		1		1
1	2	6	1	4	1	1	1	1	2	1	2	2	2	3	2	2	1	1	1	1						1	1	1	2	1	2	1			1	1		1				1	1			1
1	2	6	2	4	2	1	1	1	2	1	2	2	3	2	2	2	2	1								1	1		2	3	1	1			1			1					1		1	1
1	2	6	1	4	1	1	1	1	2	1	1	3	3	3	1	1	2	1	1	1				1		1	1		2	1	2							1		1					1
1	2	6	1	4	1	2	1	2	2	4	1	1	3	3	2	1	3	1	1	1	1	1	1	1		1	1		1	1	1			1				1							1
3	2	6	1	1	1	1	1	1	2	4	1	2	3	3	1	1	2	1	1	1	1	1	1	1		1	1	1	2	1	1	1			1			1							1
1	2	6	2	4	1	1	1	1	2	1	1	1	3	3	1	2	3	1		1	1	1		1		1			2	1	2	1			1		1	1							1
1	2	6	2	4	2	1	1	1	2	1	1	1	2	3	2	1	2			1	1	1				1			2	1	1				1										1
1	2	6	2	4	1	1	1	1	2	1	2	3	3	3	2	3	3	1		1				1		1	1		2	1	1	1						1				1	1	1		1
1	2	6	2	4	1	1	1	1	2	1	1	1	3	3	1	1	2	1		1		1		1		1	1		2	1	1	1			1	1	1	1										1
1	1	6	2	4	2	1	1	1	2	4	1	1	3	3	1	2	2	1	1	1	1	1	1	1		1			2	1	2							1						1
1	2	6	2	4	1	1	1	1	2	4	1	3	3	3	1	1	2	1	1	1				1			1		2	1	1	1						1								1
1	1	6	1	4	6	2	1	1	2	1	3	3	2	3	1	3	2	1	1	1	1	1	1	1		1			1	1	1			1								1	1	1	1	1
1	2	6	2	4	2	1	1	1	2	5	1	1	2	3	1	1	1	1	1	1				1		1	1	1	2	1	1	1			1			1		1						1
1	2	6	1	4	1	1	1	1	2	1	2	2	2	3	2	2	1	1		1				1			1		2	1	2				1			1								1
1	2	6	2	4	1	1	1	1	2	2	1	2	3	3	1	2	2	1	1	1						1	1		2	1	1	1					1	1				1		1		1
3	2	6	2	1	1	1	1	1	2	1	1	3	2	3	3	1	2	1	1	1						1			1	1	2	1						1				1	1	1		1
2	2	6	2	4	1	1	1	1	2	3	1	1	3	3	1	1	3	1	1	1				1		1	1		2	1	1	1			1			1				1	1			1
1	2	6	1	4	2	1	1	1	2	1	1	1	3	3	3	3	1								1	1	1		1	1	2				1													1
1	2	6	1	4	1	1	1	1	2	1	2	2	3	3	3	2	1	1	1	1						1		1	1	2	3				1	1	1											1
3	2	6	2	1	1	1	1	1	2	4	1	1	3	3	1	1	2	1		1		1		1		1		1	2	1	1	1			1			1								1
3	1	6	2	1	3	1	1	1	2	1	1	1	2	3	1	1	2	1	1	1	1	1	1	1		1	1		2	1	1				1			1				1	1		1	1
1	1	6	2	4	1	1	1	2	2	1	1	1	3	3	1	2	2	1	1	1	1	1	1	1				1	2	1	3				1													1
1	2	6	2	1	1	1	1	1	2	1	1	1	3	3	3	1	2	1	1	1		1	1	1		1	1		2	1	1	1			1	1	1	1				1	1	1		1
1	1	6	2	1	1	1	1	1	2	1	2	2	3	3	1	2	3		1	1		1	1	1		1	1		2	1	2							1						1	1	1
1	1	6	2	4	1	1	1	1	2	1	1	1	3	3	1	1	2		1	1	1	1				1		1	2	1	2							1								1
1	2	6	1	4	1	1	1	1	2	4	2	2	3	3	1	1	3		1	1					1	1		1	2	1	1							1		1					1	1
1	2	6	2	1	2	1	1	2	2	4	3	3	2	3	3	3	3								1				2	1	1	1				1		1				1	1	1		1
1	2	6	2	4	1	1	1	1	2	2	3	1	3	2	3	2	3	1	1	1	1	1	1	1			1		2	1	1				1			1				1	1	1		1
2	1	6	2	1	1	1	1	1	2	2	2	2	3	3	2	2	3	1		1								1	1	1	2				1	1	1									1
1	2	6	2	4	1	1	1	1	2	1	1	2	3	3	3	2	1	1	1	1				1		1	1		2	1	2	1			1										1	1
1	2	6	1	4	1	1	1	1	2	1	1	1	3	3	1	1	1	1	1	1		1	1	1		1	1		2	1	1				1	1	1	1					1	1	1
1	1	6	2	4	1	1	1	1	2	1	1	1	2	3	1	1	1					1				1			2	1	1				1			1									1
3	1	6	2	1	1	1	1	1	2	1	2	1	3	3	1	1	2	1									1		2	1	2	1			1		1	1				1	1	1	1	1
1	2	4	1	4	2	1	1	2	2	1	1	1	2	3	1	1	2	1	1	1				1		1	1		2	1	1	1		1				1					1		1
2	1	6	2	1	12	1	1	1	2	4	3	1	1	3	1	2	1	1		1							1		2	2	2							1							1
1	1	6	2	4	2	1	1	2	2	1	1	1	3	2	1	1	2		1	1				1		1	1		2	1	1	1		1	1			1										1
1	1	6	2	4	2	1	1	1	2	1	1	1	3	3	1	1	2		1	1			1	1		1			2	1	1	1										1
1	2	6	2	4	1	1	1	1	1	1	1	3	3	2	1	1	2		1			1	1			1	1		22	1	1									1							1
1	2	6	2	4	1	1	1	1	2	2	2	1	2	2	3	1	2	1	1	1		1	1			1	1	1	2	1	1	1						1								1
2	2	6	2	1	1	1	1	1	2	1	2	1	2	3	1	1	2	1	1	1	1	1	1	1		1	1		2	1	2	1			1	1	1	1					1
1	1	6	2	4	1	1	1	1	2	1	2	2	2	3	1	2	2	1	1	1	1	1	1	1		1		1		1	2									1		1	1	1
1	2	6	2	4	2	1	1	1	2	1	1	1	2	2	1	1	2	1	1	1		1	1	1		1	1		2	1	1				1											1
1	2	6	1	1	2	1	1	1	2	1	2	1	3	3	1	1	3	1	1	1	1	1	1	1		1	1	1	2	1	1				1	1												1
1	2	6	2	4	2	1	1	2	2	1	2	2	2	2	1	2	1			1		1	1	1		1	1		2	1	1				1													1
1	1	6	2	4	1	1	1	1	2	1	1	2	3	1	1	1	2	1	1	1		1		1		1			2	1	1	1	1		1													1
3	2	6	2	2	1	1	1	2	2	2	3	3	3	3	1	3	3	1		1			1	1		1	1	1	2	1	1				1		1	1				1	1			1
1	2	6	1	4	11	1	1	1	2	1	1	1	3	3	1	1	2		1	1			1	1		1	1		2	1	1	1					1											1
3	2	6	1	1	13	1	1	1	2	2	1	2	3	3	1	1	2	1	1	1			1	1		1	1	1	2	1	1	1		1	1			1								1
1	2	6	2	4	1	1	1	1	2	1	1	1	3	2	1	1	2	1		1				1			1		2	1	2				1			1										1
2	2	6	1	1	1	1	1	1	2	1	1	2	2	3	1	1	2		1							1			2	1	2							1				1
4	2	6	2	2	1	1	1	1	2	1	2	1	1	3	1	1	3		1				1	1		1	1		2	1	1	1				1				1					1	1
4	2	6	2	2	1	1	1	1	2	1	1	1	3	3	1	3	3	1	1	1			1	1		1	1		2	1	1				1	1				1					1	1
1	2	6	2	4	2	1	1	2	2	1	1	1	2	3	3	3	2	1	1	1	1		1	1		1			2	1	2	1		1			1	1				1				1
5	1	6	3	1	1	1	1	1	1	1	1	1	2	3	1	1	1	1	1	1	1			1		1		1	2	1	1	1			1	1		1				1	1		1	1
2	2	6	2	1	1	1	1	1	2	1	3	1	2	3	1	3	2	1	1	1		1					1		2	1	1				1	1	1	1				1		1		1
1	1	6	2	4	2	1	1	2	2	4	3	3	3	3	3	3	2	1		1				1		1			2	1	3	1																1
1	2	6	1	4	13	1	1	1	2	3	2	2	3	3	3	3	3								1	1	1	1	3	1	2				1	1	1	1		1						1
4	2	6	2	1	1	1	1	1	2	1	2	2	3	3	1	1	1								1		1		2	1	1							1					1
1	1	6	2	1	1	1	1	1	2	1	1	1	3	3	1	3	3			1	1	1				1			1	2	4	1			1	1										1
1	1	6	2	4	1	1	1	1	2	1	1	3	3	3	1	1	2	1	1	1		1		1		1	1		2	1	1	1	1	1		1	1					1	1	1		1
3	1	6	2	1	2	1	1	1	2	2	1	1	3	2	3	3	1										1		1	1	1	1			1	1	1	1							1
1	2	6	2	4	1	1	1	1	2	1	1	1	3	3	1	2	2	1	1	1	1			1		1	1		2	1	1							1		1		1		1
1	2	6	2	4	1	1	1	1	2	1	1	1	3	3	1	2	2	1		1						1			2	1	2				1											1
1	2	6	2	4	2	1	1	1	2	4	1	1	3	3	1	2	2	1	1	1		1	1			1	1	1	2	1	1				1					1						1
1	2	6	1	4	1	1	1	1	2	1	1	1	3	3	1	1	2	1	1	1	1	1	1	1		1			2	1	1	1			1			1								1
1	2	6	2	1	1	1	1	1	2	1	2	1	3	3	1	2	1	1	1	1							1		2	1	1				1											1
1	2	6	2	4	2	1	1	1	2	1	1	1	3	3	1	2	2	1								1	1		2	1	1				1										1
1	2	6	2	4	2	1	1	1	2	1	1	1	3	3	1	1	1	1	1	1		1	1	1		1		1	2	1	2				1							1	1	1	1	1
2	1	6	2	4	1	1	1	1	2	4	1	3	3	2	1	1	1	1		1				1		1			2	1	3							1				1		1	1	1
1	1	6	2	4	2	1	1	1	2	4	1	1	3	3	1	2	2	1	1	1		1	1	1		1	1	1	2	1	1			1	1													1
2	1	6	2	1	8	2	1	1	1	1	1	1	3	3	1	2	2	1	1	1	1	1				1	1	1	2	1	1	1			1			1									1
1	2	6	2	4	1	1	1	1	2	1	1	1	2	2	1	2	2	1	1	1	1	1	1	1		1			2	1	1	1			1			1				1	1	1		1
1	2	6	2	4	2	1	1	1	2	4	3	1	2	3	2	3	3	1	1	1				1		1	1		2	3	2	1						1		1		1			1	1
2	1	6	2	1	1	1	1	2	2	2	1	3	2	3	2	1	2								1			1	1	1	1	1	1	1	1	1	1					1			1	1
1	2	6	2	4	2	1	1	1	2	1	1	1	2	3	2	1	2			1	1	1				1			2	1	1				1											1
2	2	6	1	1	1	1	1	1	2	1	2	2	1	2	1	2	1			1			1	1		1			2	1	1							1									1
1	1	6	2	4	2	1	1	1	2	1	3	3	3	3	2	3	3	1	1	1									2	1	1						1							1	1	1
2	2	6	1	1	3	1	1	1	2	1	3	1	3	2	1	3	2	1	1	1				1		1			2	1	1							1										1
1	2	6	1	4	1	1	1	1	2	1	2	2	2	3	2	3	3	1	1	1				1		1	1		2	1	1	1			1			1										1
3	2	6	1	1	1	1	1	2	2	1	2	2	2	3	2	3	1	1	1	1				1		1	1		2	1	1	1						1					1		1	1
2	2	6	1	1	1	1	1	1	2	4	2	3	3	3	3	1	1	1	1	1							1	1	2	1	2							1				1
1	2	6	2	4	1	1	1	1	2	1	2	2	1	3	1	1	2	1	1	1		1		1			1		2	3	1							1								1
1	2	6	2	4	1	1	1	1	2	1	3	3	3	3	2	2	3	1	1	1				1			1	1	1	1	1					1	1	1				1	1
3	2	6	1	1	1	1	1	2	2	1	1	1	3	3	1	1	2	1	1	1			1				1		2	1	1	1		1									1			1
4	2	5	1	1	1	1	1	1	2	1	1	1	3	2	1	2	2	1	1	1				1			1	1	2	1	1	1			1		1	1								1
4	2	6	1	1	1	1	1	1	2	4	1	1	3	3	1	3	2	1	1	1	1	1	1	1		1			2	1	1							1				1	1			1
1	2	6	2	4	1	1	1	1	2	1	2	2	3	2	2	2	1	1	1	1		1		1		1	1	1	2	1	1				1			1							1	1
5	1	6	3	1	1	1	1	1	2	1	1	2	3	3	1	1	2	1								1	1		2	1	1	1	1					1								1
5	2	6	1	1	1	1	1	1	2	1	1	1	3	3	1	1	2	1	1	1		1	1	1		1			2	1	1	1			1								1			1
1	2	6	2	4	9	1	1	1	2	1	3	1	3	3	1	1	2	1	1	1	1		1	1		1	1		2	1	2	1			1	1	1	1								1
3	2	6	2	1	1	1	1	1	2	4	2	1	3	3	1	2	2	1	1	1	1	1	1	1		1	1		2	1	1									1								1
3	2	6	1	1	1	1	1	2	2	4	1	2	1	3	1	2	1	1										1	2	2	2	1				1		1										1
1	2	6	2	4	14	1	1	1	2	1	1	1	2	2	1	1	1	1	1	1						1	1	1	2	1	2	1			1			1				1	1	1	1	1
1	2	6	2	1	1	1	1	1	2	1	1	1	3	3	1	1	2	1	1	1	1	1	1	1		1	1		2	1	1							1				1	1	1		1
1	2	6	2	1	7	2	1	1	2	1	1	1	2	3	1	1	2		1	1		1		1		1		1	2	1	1				1									1		1
1	2	6	2	4	1	1	1	1	2	1	1	1	2	2	1	2	2	1	1	1	1	1	1	1		1			2	1	1	1			1			1				1	1	1		1
2	2	6	2	1	2	1	1	1	2	1	1	2	2	3	1	2	3	1	1	1	1	1	1	1		1	1	1	2	1	1	1			1			1							1	1
1	1	4	1	1	7	1	1	2	2	4	1	3	3	3	3	3	3	1	1	1				1					3	3	4									1								1
2	2	6	1	1	7	1	1	1	2	4	1	1	3	1	1	1	2	1	1	1				1		1	1		2	1	1	1						1										1
1	2	6	2	4	1	1	1	1	2	1	1	1	2	3	1	1	2	1	1	1		1				1	1	1	2	1	2	1			1			1								1
1	2	4	1	4	2	1	1	1	2	1	1	1	3	3	1	1	2	1		1						1			2	1	1			1				1				1	1	1	1	1
2	2	6	2	1	1	1	1	1	2	1	1	1	3	3	2	3	2	1	1	1	1	1	1	1		1	1		2	1	1	1			1			1				1	1	1	1	1
1	1	6	1	4	2	2	1	1	2	4	2	3	3	3	1	2	2	1	1	1	1	1	1	1		1		1	2	1	2	1			1		1	1										1
1	2	6	1	4	1	1	1	1	2	1	1	3	3	3	2	2	2	1	1		1			1		1	1		2	1	2						1	1				1	1		1	1
1	2	6	1	4	2	1	1	1	2	3	1	1	3	3	1	2	2	1	1	1		1		1		1	1	1	2	1	1	1			1			1							1	1
1	1	6	2	4	2	1	1	1	2	1	1	1	3	3	1	1	3	1		1						1	1		2	1	1				1			1								1
1	1	4	1	4	2	1	1	2	2	1	1	1	3	3	3	1	2	1	1	1		1	1	1		1	1		2	1	1				1			1						1	1	1
1	2	6	1	4	2	1	1	1	2	1	2	1	3	3	2	1	1	1	1	1		1		1		1	1		2	1	1				1	1	1	1							1	1
1	2	6	2	4	2	1	1	2	2	1	1	1	3	2	1	3	2	1	1	1						1			2	1	1				1											1
2	2	6	1	2	1	1	1	1	2	1	1	2	2	2	1	1	1	1	1	1	1	1	1	1		1		1	2	1	1							1								1
1	2	6	1	4	2	1	1	2	2	1	1	1	3	2	2	1	3	1		1				1		1	1		3	1	1	1						1				1	1	1		1
1	1	6	2	1	1	1	1	1	2	1	3	3	3	3	3	3	3	1	1	1	1	1	1	1					3	3	2				1			1										1
5	1	6	3	1	26	1	1	1	2	1	1	1	3	3	1	1	2								1	1			2	1	1	1						1				1
1	2	6	1	4	2	1	1	1	2	1	1	1	3	3	1	1	2			1		1		1		1	1	1	2	1	1				1		1	1							1
1	2	6	2	4	1	1	1	1	2	1	1	1	3	3	1	2	3	1	1	1		1		1		1	1		2	1	1							1		1			1		1
1	2	6	2	4	1	1	1	2	2	5	2	2	2	3	1	2	1	1	1	1				1			1	1	2	1	1	1			1	1		1					1			1
1	2	6	1	4	5	1	1	2	2	1	2	1	2	3	2	1	2	1	1	1		1				1	1		2	1	1	1				1	1	1						1	1	1
2	2	6	2	1	4	1	1	1	2	1	1	1	3	3	1	2	2	1		1	1		1				1		2	2	2	1						1								1
1	2	6	1	4	1	1	1	2	2	1	1	3	2	2	3	3	2	1		1		1		1				1	2	1	1	1			1		1	1				1		1	1	1
4	2	4	1	1	3	1	1	1	2	1	1	1	2	3	1	1	2	1	1	1						1	1	1	2	1	1	1						1				1		1	1	1
1	1	6	2	4	2	1	1	1	2	4	1	1	3	3	2	3	1			1			1	1		1	1	1	2	1	1							1							1
3	2	6	1	1	1	1	1	1	2	4	1	1	3	3	1	1	2	1	1	1	1	1	1	1		1	1	1	2	1	1	1						1				1				1
2	2	6	1	1	2	1	1	1	2	5	3	1	3	3	3	3	1	1	1	1			1			1	1	1	2	1	1					1	1	1					1	1		1
2	1	6	2	1	29	1	1	1	2	1	2	2	3	3	1	1	2								1			1	2	1	1	1	1	1				1								1
1	2	6	2	4	1	1	1	1	2	1	1	1	3	3	1	1	2	1		1	1	1		1		1	1		2	1	1	1	1	1				1										1
1	1	6	2	4	2	1	1	1	2	1	1	1	2	1	1	1	2								1	1			2	1	1				1			1				1	1	1		1
2	2	6	1	1	1	1	1	2	2	2	2	2	1	3	1	1	2	1		1						1	1		1	2	1															1
2	2	6	1	1	1	1	1	1	2	2	1	1	3	3	1	1	2	1				1				1	1		1	1	1	1																1
1	1	6	2	4	2	1	1	1	2	1	3	3	3	3	2	3	3	1	1	1									2	1	1	1												1	1	1
1	1	6	2	1	2	1	1	2	2	1	1	1	3	2	1	1	2		1	1		1		1		1	1		2	1	1						1									1
1	2	6	2	4	1	1	1	1	2	1	2	3	3	2	1	2	3	1	1	1	1	1	1	1		1			2	1	1				1											1
4	2	6	1	1	1	1	1	1	2	2	2	2	3	3	2	3	1								1				2	2	3				1			1				1	1		1	1
1	1	6	1	4	1	1	1	1	2	1	1	2	2	3	3	1	2	1	1	1		1		1		1		1	1	1	2							1										1
4	2	6	1	1	1	1	1	1	2	4	1	1	3	3	1	3	2	1	1	1	1	1	1	1		1			2	1	1							1				1	1			1
4	1	6	2	1	2	1	1	1	2	1	3	2	2	3	1	1	2								1	1	1		2	1	2							1					1			1
1	2	6	2	4	2	2	1	2	2	1	1	1	3	2	1	1	2	1	1	1						1	1		2	1	1	1						1							1	1
1	2	6	2	4	2	1	1	1	2	1	1	1		3	2	1	2			1	1	1				1			2	1	1				1											1
4	2	6	2	2	2	1	1	2	2	4	1	1	2	3	1	2	2	1	1	1				1		1	1		2	1	1	1		1			1	1								1
2	1	6	2	1	5	1	1	1	2	1	2	2	3	3	1	1	1	1		1								1	2	2	1	1					1					1
1	2	6	2	4	1	1	1	2	2	1	1	1	2	3	1	1	2	1	1	1	1	1	1	1		1	1		2	1	2	1	1	1	1	1	1					1	1
1	2	6	2	4	1	1	1	1	2	1	1	1	2	3	1	2	3	1	1	1				1		1			2	1	2	1		1	1		1					1
1	1	6	2	4	1	1	1	1	2	1	2	1	3	1	1	2	2	1	1	1	1	1	1	1		1	1	1	2	1	1	1	1	1								1		1
5	2	6	3	4	1	1	1	1	2	1	1	1	3	3	2	3	1	1	1	1		1		1			1		2	1	1	1	1	1	1										1	1
1	2	6	2	4	2	1	1	1	2	3	1	1	3	1	3	2	3	1	1	1		1				1	1		2	1	1	1						1							1	1
4	2	6	2	1	2	1	1	1	2	1	1	1	3	3	1	1	3	1	1	1		1	1	1		1			2	1	2	1				1	1	1						1	1	1
1	2	6	1	4	2	1	1	2	2	1	1	1	2	3	1	1	2	1	1	1						1	1		2	1	1			1				1				1				1
4	1	6	2	1	9	1	1	1	2	4	1	1	2	2	1	1	2	1	1	1		1		1			1	1	2	1	1	1	1	1				1				1
2	2	6	1	1	1	1	1	2	2	1	3	3	3	3	1	1	3	1								1			2	1	1	1				1	1	1				1	1
2	2	6	2	1	1	1	1	2	2	1	3	3	2	3	2	2	2	1		1						1			1	1	2	1				1		1							1	1
1	1	6	2	4	1	1	1	1	2	4	2	3	3	3	1	1	2	1	1	1			1			1	1		2	1	3							1						1	1
1	2	6	1	1	2	1	1	1	2	1	1	1	3	3	1	1	2	1	1	1	1	1	1	1		1		1	2	1	2	1			1	1	1	1								1
1	2	6	2	4	1	1	1	1	2	1	1	1	1	3	2	3	3								1	1			3	1	1					1	1	1				1	1
2	2	6	2	1	2	1	1	1	2	2	2	2	2	2	1	3	3		1	1							1		2	1	2							1				1				1
1	2	6	1	1	2	1	1	1	2	1	1	1	3	3	1	1	2	1	1	1	1	1	1	1		1		1	2	1	2	1			1	1	1	1								1
1	2	6	1	1	2	1	1	1	1	1	1	3	3	3	1	1	2	1	1	1						1	1		2	1	1							1								1
2	1	4	2	1	16	2	1	1	1	1	1	3	2	3	1	1	3	1	1	1	1		1	1		1			2	1	1				1							1
2	2	6	2	1	2	1	1	1	2	2	1	1	3	3	3	2	2		1	1			1	1					2	1	2	1					1	1						1		1
3	2	6	2	1	1	1	1	1	2	1	1	3	2	3	3	1	2	1	1	1		1	1			1			1	1	2				1			1				1	1	1		1
1	2	6	1	4	1	1	1	1	1	1	1	1	3	3	2	1	1	1	1	1						1			2	1	1					1							1
1	2	6	2	4	1	1	1	1	2	2	3	1	3	3	3	1	1	1	1	1	1	1	1	1				1	1	1	1	1			1	1	1	1						1	1
1	1	6	2	4	1	1	1	1	2	1	1	1	2	3	2	1	2	1						1		1	1	1	2	1	2				1											1
2	2	6	1	1	1	1	1	2	2	1	3	1	3	3	3	3	1	1	1	1						1			2	1	2	1					1	1					1	1	1	1
1	1	6	2	4	1	1	1	1	2	4	1	2	3	3	1	2	3	1	1	1				1		1			2	1	2				1			1									1
1	2	4	1	4	1	1	1	1	2	1	2	1	3	3	1	1	3	1	1	1				1		1	1		2	1	2	1	1		1	1							1			1
2	2	6	1	1	1	1	1	1	2	1	2	1	3	3	1	1	2	1								1			2	1	1				1	1	1					1	1
3	2	6	1	4	2	1	1	1	2	1	3	3	3	3	1	1	1	1	1	1		1	1	1		1			2	1	1							1		1						1
1	1	6	2	4	3	1	1	1	2	1	3	3	2	1	3	3	3												3	3	4								1							1
4	2	6	2	1	3	1	1	2	2	1	2	1	2	2	1	1	2	1	1	1		1				1			2	1	1	1	1					1								1
1	2	6	2	4	2	1	1	1	2	1	3	3	3	3	1	2	2	1	1	1		1		1			1		2	1	1	1			1													1
1	1	6	1	4	2	1	1	1	2	2	1	1	3	3	1	1	2		1	1				1		1	1		2	1	1									1							1
1	2	6	1	4	2	2	1	1	2	1	1	1	3	2	1	1	2			1							1		2	2	1				1			1								1
1	2	6	2	4	1	1	1	1	2	1	2	2	3	3	1	2	3	1	1	1	1	1	1	1			1		2	1	1			1	1			1		1					1	1
1	2	6	2	4	2	1	1	2	2	1	1	1	2	3	1	2	2	1	1	1	1	1	1	1			1		2	1	1	1			1			1								1
1	1	6	1	4	2	2	1	1	2	4	1	3	3	3	1	3	2	1	1	1				1		1	1		2	1	3		1		1							1	1	1	1	1
1	1	6	1	4	1	1	1	1	2	1	2	2	2	3	2	2	2	1	1	1								1	1	1	1		1		1													1
1	2	6	2	4	2	1	1	1	2	3	1	3	3	3	2	3	3	1	1	1		1	1	1				1	1	1	1									1								1
2	2	6	1	1	1	1	1	1	1	5	1	1	3	2	1	3	2	1	1	1	1	1	1	1		1	1		2	1	1							1								1
1	2	6	2	4	1	1	1	1	2	1	1	2	3	3	3	1	3	1	1	1	1	1	1	1			1		3	1	1									1								1
1	2	6	2	4	2	1	1	2	2	1	1	3	3	3	2	1	1	1	1	1		1		1			1		2	1	2	1			1			1				1			1	1
1	2	6	2	1	1	1	1	1	2	1	1	2	3	3	2	3	3	1	1	1	1	1	1	1		1	1		1	1	1							1							1	1
1	2	4	1	4	2	1	1	1	2	1	1	1	3	3	1	1	3		1	1						1	1		2	1	1							1								1
1	1	6	2	1	2	1	1	2	2	1	2	2	3	3	2	3	3		1	1				2			1		2	1	1							1						1	1	1
1	2	6	1	4	1	1	1	1	2	2	1	2	3	2	1	2	2	1	1	1		2				1	1		2	1	1				1			1				1	1	1	1	1
2	2	4	1	1	34	2	1	1	2	5	1	1	2	3	2	2	2	1	1	1		1		1		1	1		2	1	1	1										1			1	1
1	2	6	2	4	1	1	1	1	2	1	2	2	3	3	2	1	2	1	1	1						1			2	1	2			1				1							1
1	2	6	2	1	2	2	1	1	2	1	1	1	2	3	2	1	1	1	1	1			1	1		1	1	1	2	1	1				1			1				1	1	1	1	1
6	2	6	3	1	1	1	1	1	2	1	1	1	3	3	1	1	2		1	1			1				1		2	1	4							1				1			1	1
1	2	6	2	4	1	1	1	1	2	1	2	2	2	3	3	1	1	1	1	1	1		1	1		1	1	1	2	1	2			1	1	1	1	1										1
1	2	6	2	4	1	1	1	1	2	1	1	1	3	3	1	2	3		1	1	1	1		1		1			2	1	2	1			1		1	1								1
3	2	6	1	1	5	1	1	1	2	1	1	1	3	3	1	2	2	1					1			1	1		2	1	2	1			1			1				1	1			1
1	1	6	2	4	1	1	1	1	2	1	2	1	2	2	1	1	2	1	1		1	1	1	1		1	1		2	1	1	1						1						1		1
1	2	6	1	1	1	1	1	2	1	1	1	1	2	3	1	2	2	1	1	1				1		1			2	1	1				1	1	1	1										1
1	2	6	2	4	2	1	1	1	2	2	1	1	3	3	1	2	3			1						1	1		2	1	1				1											1
1	2	6	1	4	1	1	1	1	2	1	3	3	3	3	3	2	3	1	1	1			1			1		1	3	1	1				1			1						1	1
3	2	6	1	1	1	1	1	1	2	1	1	1	3	3	1	2	2	1									1		2	1	1							1					1			1
2	1	6	2	1	1	1	1	1	2	1	2	2	3	3	1	2	2						1	1		1		1	2	1	1	1	1	1	1			1				1	1	1		1
3	2	6	2	1	5	1	1	1	2	1	1	1	3	3	1	1	2	1	1	1			1	1		1	1		2	1	1	1			1			1									1
1	1	6	1	4	1	1	1	1	2	1	3	2	3	1	2	2	2	1	1	1		1	1	1		1			2	1	1									1					1	1
1	1	6	2	1	1	1	1	1	2	4	1	2	2	3	3	1	2		1	1				1		1			2	1	2				1		1	1										1
1	1	6	1	4	1	1	1	1	2	4	1	3	3	3	1	1	3								1	1			2	3	2				1										1	1
1	1	6	1	4	1	1	1	2	2	1	1	2	3	3	2	3	3	1		1						1			1	2	2				1			1										1
1	2	6	1	1	1	1	1	2	1	1	1	1	2	3	1	2	2	1	1	1				1		1			2	1	1				1	1	1	1
3	2	6	1	1	9	1	1	1	2	1	3	3	2	2	3	1	3	1											2	2	2				1										1	1
1	1	6	2	4	2	1	1	1	2	1	1	1	3	3	1	1	2	1	1	1	1	1	1	1		1	1		2	1	1				1		1	1							1	1
1	2	6	2	4	1	1	1	1	2	1	2	2	2	3	2	3	1	1	1	1		1	1	1		1	1	1	2	1	1							1										1
1	2	6	1	4	2	1	1	2	2	1	3	3	2	2	3	3	2	1	1	1	1	1	1	1		1	1		3	1	2				1		1	1				1		1		1
1	2	6	2	4	2	1	1	1	2	1	2	2	3	3	3	2	1	1	1	1						1	1		2	1	1	1						1							1
1	2	6	2	1	1	1	1	1	2	1	1	2	3	3	1	1	2	1	1	1		1	1	1		1	1		2	1	2									1								1
3	1	6	2	1	2	2	1	1	2	5	3	3	2	3	3	1	3								1	1			3	1	1	1	1	1			1	1				1	1	1		1
1	2	6	2	1	1	1	1	1	2	1	2	1	3	3	1	2	1	1	1	1							1		2	1	1				1											1
1	2	6	2	4	1	1	1	2	2	1	2	1	3	3	3	3	2	1	1	1		1	1	1		1	1		2	1	1									1								1
4	1	6	2	1	5	1	1	1	2	1	3	3	2	3	1	1	3	1								1			2	1	1	1										1	1	1		1
2	2	6	1	1	2	1	1	2	2	1	2	2	2	3	3	1	1	1	1	1			1	1		1		1	3	1	2	1			1	1		1								1
1	2	6	1	4	2	1	1	2	2	1	3	3	3	3	3	3	3												3	1	1					1		1							1	1
1	2	6	1	2	1	1	1	1	2	1	1	1	3	3	1	3	2								1	1	1	1	2	1	1	1			1			1				1
1	2	6	1	1	9	2	1	1	2	1	3	1	2	3	1	2	3	1		1	1	1				1	1		2	1	2	1						1							1	1
1	1	6	1	4	1	1	1	1	2	1	1	1	3	3	2	2	2	1	1	1	1			1		1	1		2	1	2	1						1								1
2	1	6	2	1	1	1	1	1	2	1	1	2	3	2	2	1	1					1				1			2	1	2							1								1
1	1	6	2	4	1	1	1	2	2	1	1	2	3	2	1	2	2				1	1					1		2	1	1							1								1
1	2	6	2	1	2	1	1	2	2	1	3	3	2	3	2	1	3			1				1				1	2	2	2							1				1	1			1
5	1	6	3	1	2	1	1	1	2	2	1	2	1	1	1	1	2	1		1						1	1		2	1	2	1			1	1	1	1									1
1	2	6	2	4	1	1	1	1	2	4	1	1	3	3	1	1	2		1	1			1	1		1	1		2	1	1	1	1		1			1										1
1	2	6	2	1	1	1	1	1	2	2	3	3	3	3	1	1	2			1		1	1	1		1			2	1	1									1								1
2	1	6	2	1	1	1	1	1	2	4	3	2	3	3	1	1	1			1						1			1	1	2							1					1
2	2	6	1	1	1	1	1	1	2	1	2	1	3	3	1	1	3			1	1	1	1	1		1		1	2	1	1	1			1	1		1				1				1
2	2	6	1	1	1	1	1	1	2	1	2	2	3	3	2	2	1								1				1	1	1	1											1			1
1	2	6	2	4	1	1	1	2	2	1	2	1	3	2	1	1	3	1	1	1		1	1	1		1	1	1	2	1	1				1													1
2	1	6	2	1	9	1	1	1	2	1	1	1	2	2	1	1	2	1	1	1				1		1	1		2	1	1	1			1			1								1
1	1	6	1	4	12	2	1	1	2	1	1	1	3	3	2	2	2	1		1				1		1			2	1	1			1												1
1	2	6	2	1	1	1	1	1	2	1	1	3	3	2	1	3	2	1	1	1	1	1	1	1		1	1		1	3	2											1	1	1	1	1
2	2	6	1	1	1	1	1	2	2	1	2	2	3	3	1	2	2	1	1	1	1			1				1	2	1	1	1	1	1	1			1								1
2	2	6	1	1	4	1	1	1	2	1	1	1	3	3	3	2	2	1	1	1		1		1		1	1		2	1	1				1			1				1	1	1		1
2	2	3	1	1	3	1	1	1	1	1	1	1	3	3	1	1	2	1	1	1						1			2	1	2							1					1			1
1	1	6	1	4	1	1	1	1	2	1	1	2	2	3	2	3	2	1		1	1	1				1			3	1	1				1	1		1				1				1
3	2	6	2	4	5	1	1	1	2	2	3	3	1	3	1	3	3								1	1	1		2	1	1				1			1				1	1	1		1
3	2	6	1	4	1	1	1	1	2	1	2	1	2	3	1	2	1	1										1	1	1	1	1			1	1	1	1				1	1	1		1
3	2	6	2	1	14	1	1	1	2	1	1	1	3	3	1	1	2	1				1				1	1		2	1	1							1								1
1	1	6	1	4	27	1	1	1	2	5	1	1	2	1	2	2	2								1	1			2	1	1							1								1
3	2	5	1	1	3	1	1	1	1	5	1	1	3	3	1	1	2	1	1	1	1	1	1	1			1		2	1	1							1								1
2	2	4	1	1	3	1	1	1	2	5	1	1	2	3	3	1	3	1	1							1			2	1	1				1			1						1
2	2	6	1	1	9	1	1	1	2	1	3	2	2	2	1	2	2	1	1	1				1					2	2	1							1								1
1	2	6	1	1	5	1	1	1	2	1	3	3	1	3	2	1	3								1				1	1	1				1							1	1	1	1	1
3	2	6	1	1	4	1	1	1	2	5	3	1	3	3	3	3	3			1							1		3	1	1							1								1
5	1	6	3	1	1	1	1	1	2	1	1	2	3	3	1	1	2	1								1		1	2	1	1		1	1				1								1
4	2	6	1	3	1	1	1	1	2	2	1	1	3	3	1	1	2	1	1	1						1			2	1	1				1	1		1										1
2	2	6	2	4	1	1	1	1	2	1	1	1	3	3	1	1	2	1		1				1		1	1		2	1	1				1			1								1
5	1	6	3	1	1	1	1	1	2	1	1	1	2	1	2	1	3	1	1	1				1		1	1		2	1	1				1										1	1
2	2	6	2	1	2	1	1	1	2	1	1	1	3	3	1	1	1	1	1	1	1	1	1	1		1	1		2	1	1				1			1		1								1
1	2	6	1	1	1	1	1	1	2	1	2	2	2	2	1	2	3	1								1			2	1	1							1										1
4	2	6	1	1	1	1	1	2	2	4	1	1	3	3	1	2	2	1		1						1	1		2	1	2	1						1				1
1	1	6	2	4	1	1	1	1	2	1	2	1	3	1	1	2	2	1	1	1	1	1	1	1		1	1	1	2	1	1	1		1	1							1		1
1	2	4	1	4	25	1	1	1	2	3	1	1	1	2	3	1	3	1	1	1	1					1		1	2	1	2	1				1		1								1
1	2	5	1	4	1		2
1	2	6	1	4	1		2
1	1	6	1	4	10		2
1	2	3	1	1	1		2
2	2	4	1	4	12		2
5	1	6	2	1	1		2
1	1	6	2	4	3		2
1	1	1	1	4	1		2
1	2	3	2	2	2		2
1	2	1	1	4	1		2
1	2	6	1	4	3		2
1	2	6	2	4	1		2
1	2	5	2	1	3		2
1	2	6	1	4	1		2
1	1	6	2	4	5		2
1	2	6	1	4	1		2
1	2	4	2	4	1		2
1	2	4	1	4	1		2
1	2	6	2	4	5		2
1	2	4	1	4	1		2
1	2	1	1	4	1		2
1	2	4	1	4	29		2
2	2	6	1	1	2		2
1	2	5	2	4	2		2
1	2	6	2	4	5		2
1	2	6	2	1	1		2
1	2	6	2	4	1		2
1	1	5	2	4	4		2
2	2	4	2	1	1		2
1	1	4	2	4	29		2
1	1	6	1	4	2		2
1	2	6	2	4	4		2
1	1	5	2	4	2		2
1	1	6	2	4	3		2
2	1	5	2	1	5		2
3	2	4	1	3	2		2
2	2	6	2	1	1		2
1	1	4	2	4	8		2
1	1	6	1	4	11		2
1	2	5	1	1	1		2
1	1	6	1	4	1		2
1	1	6	2	4	1		2
1	1	6	1	4	1		2
1	1	6	2	4	2		2
1	1	6	2	4	1		2
5	2	4	3	3	1		2
1	1	6	2	4	1		2
1	2	6	2	1	1		2
4	1	6	2	4	1		2
1	1	6	1	4	2		2
3	2	6	1	1	1		2
1	1	6	1	4	2		2
1	2	6	2	4	1		2
1	1	6	1	4	2		2
[truncated: 19 more columns]
